# Supplementary material for: Microbial Oxidation of the Fusidic Acid Side Chain by Cunninghamella echinulata
Source: Molecules. 2018 Apr 21;23(4):970. doi: 10.3390/molecules23040970 (PMC6017311; doi:10.3390/molecules23040970)
Supplement: Supplementary file 1 [file molecules-23-00970-s001.zip]

Archive with 3 entries (3 files):
- Supplementary/CNMR.xls
- Supplementary/HNMR.xls
- Supplementary/Revised supporting information .pdf
