# Supplementary material for: Microbial Oxidation of the Fusidic Acid Side Chain by Cunninghamella echinulata
Source: Molecules. 2018 Apr 21;23(4):970. doi: 10.3390/molecules23040970 (PMC6017311; doi:10.3390/molecules23040970)
Supplement: Supplementary file 1 [file molecules-23-00970-s001.zip › Supplementary/CNMR.xls]

## Sheet: CNMR_Compounds_2_and_3
Exp1 (compund 2)	Exp2 (compund 3)	Cal (2)	Cal (3)		2 - Exp1	3 - Exp1		2 - Exp2	3 - Exp3
30.1	30.2	30.7412	30.7387		0.641212	0.638708		0.541212	0.538708
30.4	30.1	29.9837	30.3105		0.41628	0.0895075		0.11628	0.210493
71.9	72	72.5724	72.6974		0.672362	0.797397		0.572362	0.697397
36.1	35.7	38.7851	37.5683		2.68512	1.46829		3.08512	1.86829
37.1	37.2	37.6121	38.1759		0.512054	1.07594		0.412054	0.975938
21.4	23	21.9983	21.3785		0.598315	0.0215137		1.00168	1.62151
32.1	32	32.5246	33.8378		0.424571	1.73778		0.524571	1.83778
49.1	39.9	43.6904	43.7993		5.4096	5.30066		3.7904	3.89934
50	49.8	50.4214	49.293		0.421384	0.707037		0.621384	0.507037
39.8	36.9	41.178	41.6712		1.37798	1.87119		4.27798	4.77119
69	68.5	71.2662	70.88		2.26621	1.87998		2.76621	2.37998
35.5	35.7	33.8022	32.8889		1.69779	2.61107		1.89779	2.81107
44.7	44.5	48.5352	49.0004		3.83522	4.30041		4.03522	4.50041
49.1	49.2	52.0625	52.8723		2.96247	3.7723		2.86247	3.6723
39.2	39.3	38.5503	38.862		0.649733	0.337996		0.749733	0.437996
74.9	74.9	75.9592	76.6288		1.05919	1.72876		1.05919	1.72876
150.2	150.4	162.354	167.802		12.154	17.6022		11.954	17.4022
18	18	15.7594	16.8254		2.24063	1.17462		2.24063	1.17462
23.7	23.6	19.0921	17.5106		4.60787	6.18938		4.50787	6.08938
129.9	130.2	128.41	128.335		1.48997	1.56456		1.78997	1.86456
173.9	173.2	170.398	167.404		3.50175	6.49561		2.80175	5.79561
27.2	28.1	28.9903	28.7408		1.79033	1.54077		0.890334	0.640767
27.9	28.8	27.6174	27.9		0.282627	2.63584e-05		1.18263	0.900026
124	127.1	125.829	124.696		1.82887	0.695676		1.27113	2.40432
136.2	135.6	140.812	140.231		4.61234	4.03132		5.21234	4.63132
14.1	61.2	11.3977	58.6664		2.70232	44.5664		49.8023	2.5336
68.6	21.8	68.822	20.0798		0.221973	48.5202		47.022	1.72016
16.3	16.3	13.5662	13.6985		2.73375	2.60146		2.73375	2.60146
24.1	24	22.1226	23.0802		1.97735	1.01976		1.87735	0.919764
171.4	171.6	172.692	172.668		1.29223	1.26815		1.09223	1.06815
21	21	19.929	20.0468		1.071	0.953191		1.071	0.953191
				dE	68.1365	166.562		163.763	83.1573
				Average	2.19795	5.37296		5.28267	2.68249
			2A shows perfect fit of the calculated CNMR and the exp NMR of the first set
			2B shows less fit of the calculated CNMR and the exp NMR of the second set
			3B shows perfect fit of the calculated CNMR and the exp NMR of the second set
			3A shows less fit of the calculated CNMR and the exp NMR of the first set
			2 for compound with R1= CH2OH
			3 for compound with R1=CH3

## Sheet: CNMR_Compound_4
Cal (4)	Cal (4')	Exp CNMR		4 - Exp	4' - Exp
30.4525	30.9039	30.5		0.0474786	0.403872
30.3633	30.1126	30.2		0.163284	0.0873567
72.8691	72.761	71.9		0.969132	0.861036
38.3034	36.7462	36.7		1.60344	0.0461749
37.705	38.7769	36.3		1.40502	2.47689
21.8031	20.9535	21.2		0.603102	0.246522
32.8856	34.9618	31.9		0.985623	3.06176
44.0899	44.1789	39.3		4.7899	4.87889
49.6328	48.8753	49.7		0.0671837	0.824667
40.968	41.5055	37.3		3.66803	4.20553
68.8578	69.7686	68.5		0.357839	1.26859
34.5548	33.9408	36		1.44519	2.0592
49.081	49.5441	44.9		4.181	4.64415
53.1649	52.9529	49.2		3.96494	3.75286
38.6137	38.7925	39.3		0.686256	0.507528
77.0519	76.6505	74.8		2.25189	1.85054
169.651	169.247	152.8		16.8511	16.4467
17.1029	17.3232	18.3		1.19707	0.976799
18.4006	16.3885	23.4		4.99944	7.01147
127.895	127.151	128.8		0.904574	1.64899
166.875	167.144	173.2		6.3245	6.05574
30.0562	28.2776	29.6		0.456185	1.32245
28.2092	30.5745	27.7		0.509157	2.87449
156.683	161.591	152.2		4.48288	9.39057
136.904	138.951	140.3		3.39602	1.34903
193.434	194.199	195.8		2.36576	1.60114
15.7183	5.98471	9.6		6.11833	3.61529
13.9087	13.7185	16.3		2.39126	2.58145
22.6402	24.1397	24.3		1.65975	0.160282
172.51	172.658	171.2		1.30951	1.45798
20.1632	20.0032	21		0.836823	0.996823
			dE	80.9917	88.6648
			Average	2.61264	2.86015
4 for compound with R2=CHO
4' for compound with R2=CH3

## Sheet: CNMR_Compound_5
Cal (5)	Cal (5')	Exp		5 -Exp	5' - Exp
31.012	30.9283	31.4		0.387964	0.471713
30.1021	30.0866	31.4		1.29792	1.31337
72.6495	72.7807	72.9		0.250543	0.119297
38.2105	36.7656	38.6		0.389495	1.83438
37.8156	38.6177	37.2		0.615629	1.41775
21.4782	20.7435	22.8		1.32177	2.05652
33.0534	35.0723	33.3		0.246581	1.77234
44.0175	43.8426	41.1		2.91748	2.74258
50.4797	48.9977	51.1		0.620308	2.10233
41.5055	42.0013	38.2		3.30551	3.80127
71.6879	69.7592	69		2.68794	0.759187
32.5263	34.1954	37.8		5.2737	3.60463
47.8163	49.2685	45.6		2.21629	3.66854
52.9499	52.7987	50.4		2.54993	2.39868
38.685	38.7055	40.4		1.71496	1.69452
77.0641	76.4774	76.1		0.964119	0.377354
163.662	168.772	150.6		13.0617	18.172
17.3188	17.1374	18.5		1.18119	1.36255
18.1367	16.5117	24.2		6.06333	7.68827
129.791	127.316	131.6		1.80946	4.28441
168.145	167.631	174		5.85514	6.36877
31.6118	28.6587	29		2.61178	0.341255
30.0766	30.956	30.3		0.223432	0.65596
146.843	148.209	142.5		4.34307	5.70857
130.596	126.379	130.2		0.39615	3.82077
170.104	167.972	172.9		2.79639	4.92833
19.8868	11.4514	13		6.88679	1.54857
13.6932	13.7318	16.9		3.20681	3.16818
22.2235	24.2145	24		1.77646	0.214485
172.599	172.66	172		0.598716	0.659758
20.0826	19.9514	21.1		1.01739	1.14865
			dE	78.588	90.205
			Average	2.5351	2.90984
5 for compound with R2=COOH
5' for compound with R2=CH3
