# Supplementary material for: Microbial Oxidation of the Fusidic Acid Side Chain by Cunninghamella echinulata
Source: Molecules. 2018 Apr 21;23(4):970. doi: 10.3390/molecules23040970 (PMC6017311; doi:10.3390/molecules23040970)
Supplement: Supplementary file 1 [file molecules-23-00970-s001.zip › Supplementary/HNMR.xls]

## Sheet: HNMR_Compounds_2_and_3
2	3	Exp 2	Exp 3		2-	3-		2-	3-
1.87239	1.89685	2.07	2.09		0.197607	0.217607		0.173148	0.193148
1.57443	1.63485	1.49	1.5		0.0844299	0.0744299		0.144853	0.134853
1.69396	1.69207	1.71	1.63		0.0160445	0.0639555		0.0179341	0.0620659
1.93757	1.95968	1.82	1.63		0.117566	0.307566		0.139684	0.329684
3.73015	3.76993	3.72	3.73		0.0101549	0.000154908		0.049932	0.039932
1.63322	1.69149	1.46	1.51		0.173219	0.123219		0.231489	0.181489
2.15338	2.13952	2.17	2.15		0.0166159	0.00338406		0.0304824	0.0104824
1.23927	1.18747	1.09	1.12		0.149268	0.119268		0.0974663	0.0674663
1.41161	1.3634	1.6	1.6		0.188391	0.188391		0.236602	0.236602
1.80806	1.92922	1.68	1.68		0.128056	0.128056		0.249219	0.249219
1.11363	1.09561	1.11	1.12		0.00363265	0.00636735		0.0143871	0.0243871
1.6264	1.67192	1.55	1.59		0.0764031	0.0364031		0.121925	0.0819249
4.3936	4.33798	4.36	4.36		0.0335971	0.0335971		0.0220166	0.0220166
2.56552	2.35525	2.4	2.44		0.165521	0.125521		0.0447452	0.0847452
1.65784	1.72669	1.82	2.44		0.162161	0.782161		0.0933145	0.713315
3.16594	3.33857	2.95	3.06		0.215942	0.105942		0.388575	0.278575
2.20332	2.17313	2.17	2.19		0.0333192	0.0133192		0.00313205	0.0168679
1.32723	1.45087	1.27	1.27		0.0572277	0.0572277		0.180872	0.180872
5.91682	5.89044	5.88	5.86		0.0368188	0.0568188		0.0104384	0.0304384
0.978007	1.12372	0.88	0.91		0.0980074	0.0680074		0.243716	0.213716
0.71754	0.886669	0.88	0.91		0.16246	0.19246		0.00666871	0.0233313
0.945641	0.849356	0.88	0.91		0.0656409	0.0356409		0.0306435	0.0606435
0.612345	0.699846	0.96	0.98		0.347655	0.367655		0.260154	0.280154
1.3557	1.31391	0.96	0.98		0.395699	0.375699		0.353907	0.333907
0.839794	0.787958	0.96	0.98		0.120206	0.140206		0.172042	0.192042
2.71962	2.73851	2.55	2.55		0.169618	0.169618		0.188513	0.188513
2.69913	2.37664	2.55	2.55		0.149132	0.149132		0.173357	0.173357
1.9981	2.08054	2.05	2.3		0.0518965	0.301896		0.0305371	0.219463
2.41175	2.26723	2.2	2.3		0.211751	0.111751		0.0672256	0.0327744
5.48595	5.24951	4.49	5.26		0.995948	0.225948		0.759508	0.0104921
2.02623	2.05452	1.62	1.77		0.406231	0.256231		0.434518	0.284518
1.70761	1.97074	1.62	1.77		0.0876066	0.0623934		0.35074	0.20074
1.70769	1.68449	1.62	1.77		0.0876854	0.0623146		0.0644851	0.0855149
3.91801	3.47464	3.9	4.03		0.0180095	0.11199		0.425356	0.555356
3.87268	4.59354	3.9	4.13		0.0273201	0.25732		0.693544	0.463544
1.1747	1.1703	0.89	0.9		0.284702	0.274702		0.280301	0.270301
0.709061	0.727689	0.89	0.9		0.180939	0.190939		0.162311	0.172311
0.73588	0.74669	0.89	0.9		0.15412	0.16412		0.14331	0.15331
1.5417	1.62236	1.34	1.38		0.201704	0.161704		0.282361	0.242361
0.86371	1.0782	1.34	1.38		0.47629	0.51629		0.261795	0.301795
1.53951	1.40402	1.34	1.38		0.199513	0.159513		0.0640157	0.0240157
2.1564	2.15943	1.97	1.99		0.186397	0.166397		0.189429	0.169429
1.93497	2.04408	1.97	1.99		0.0350283	0.0550283		0.0740753	0.0540753
1.9636	1.84193	1.97	1.99		0.00640315	0.0264032		0.128075	0.148075
				dE	6.98594	7.04675		8.0908	7.79182
				Average	0.158771	0.160153		0.183882	0.177087
2 for compound with R1= CH2OH
3 for compound with R1=CH3

## Sheet: Graphs_Compounds_2_and_3
		Exp2	Exp3	cal-2	cal-3
		2.07	2.09	1.87239	1.89685
		1.49	1.5	1.57443	1.63485
		1.71	1.63	1.69396	1.69207
		1.82	1.63	1.93757	1.95968
		3.72	3.73	3.73015	3.76993
		1.46	1.51	1.63322	1.69149
		2.17	2.15	2.15338	2.13952
		1.09	1.12	1.23927	1.18747
		1.6	1.6	1.41161	1.3634
		1.68	1.68	1.80806	1.92922
		1.11	1.12	1.11363	1.09561
		1.55	1.59	1.6264	1.67192
		4.36	4.36	4.3936	4.33798
		2.4	2.44	2.56552	2.35525
		1.82	2.44	1.65784	1.72669
		2.95	3.06	3.16594	3.33857
		2.17	2.19	2.20332	2.17313
		1.27	1.27	1.32723	1.45087
		5.88	5.86	5.91682	5.89044
		0.88	0.91	0.978007	1.12372
		0.88	0.91	0.71754	0.886669
		0.88	0.91	0.945641	0.849356
		0.96	0.98	0.612345	0.699846
		0.96	0.98	1.3557	1.31391
		0.96	0.98	0.839794	0.787958
		2.55	2.55	2.71962	2.73851
		2.55	2.55	2.69913	2.37664
		2.05	2.3	1.9981	2.08054
		2.2	2.3	2.41175	2.26723
		4.49	5.26	5.48595	5.24951
		1.62	1.77	2.02623	2.05452
		1.62	1.77	1.70761	1.97074
		1.62	1.77	1.70769	1.68449
		3.9	4.03	3.91801	3.47464
		3.9	4.13	3.87268	4.59354
		0.89	0.9	1.1747	1.1703
		0.89	0.9	0.709061	0.727689
		0.89	0.9	0.73588	0.74669
		1.34	1.38	1.5417	1.62236
		1.34	1.38	0.86371	1.0782
		1.34	1.38	1.53951	1.40402
		1.97	1.99	2.1564	2.15943
		1.97	1.99	1.93497	2.04408
		1.97	1.99	1.9636	1.84193

## Sheet: HNMR_Compound_4
4	4'	Exp HNMR		4	4'
2.25744	2.12945	2.09		0.167442	0.0394464
1.52751	1.51052	1.54		0.0124863	0.0294776
1.69555	1.71798	1.7		0.00444982	0.0179807
1.98003	1.99479	1.83		0.150026	0.16479
3.64679	3.77941	3.75		0.103213	0.0294115
1.65733	1.73063	1.46		0.197328	0.270631
2.05412	2.05739	2.1		0.0458794	0.0426069
1.1625	1.09519	1.11		0.0524993	0.0148093
1.46618	1.37619	1.7		0.233816	0.323812
1.84503	1.99104	1.83		0.0150295	0.161035
1.13139	1.02883	1.24		0.108605	0.21117
1.60792	1.62613	1.56		0.0479235	0.0661272
4.23601	4.34144	4.34		0.10399	0.00144175
2.31738	2.49296	2.43		0.112619	0.0629643
1.59997	1.77954	1.87		0.270031	0.0904596
3.40733	3.2711	3.08		0.327329	0.191104
2.13857	2.13988	2.1		0.0385707	0.0398777
1.46462	1.42617	1.4		0.0646246	0.0261717
5.98854	5.81608	5.9		0.088538	0.0839249
0.768847	0.774889	0.91		0.141153	0.135111
0.819987	0.92537	0.91		0.0900131	0.0153699
1.30196	1.18111	0.91		0.391959	0.271105
0.64217	0.769601	0.96		0.31783	0.190399
0.829062	0.749284	0.96		0.130938	0.210716
1.35864	1.28133	0.96		0.39864	0.321326
2.47648	2.8215	2.43		0.0464782	0.391503
2.87637	2.89633	2.61		0.26637	0.286331
2.37382	2.47198	2.61		0.236177	0.138021
2.93607	2.72434	2.61		0.32607	0.114337
7.04414	6.75628	6.49		0.554142	0.266279
10.0828	9.19536	9.36		0.722802	0.16464
1.75936	1.58886	1.73		0.0293632	0.141145
1.77795	1.92199	1.73		0.0479539	0.19199
1.9004	1.99173	1.73		0.170396	0.261731
1.14966	1.16669	0.9		0.249665	0.266687
0.72486	0.737747	0.9		0.17514	0.162253
0.806407	0.717299	0.9		0.0935927	0.182701
1.34398	1.08495	1.36		0.016019	0.275052
1.32965	1.49103	1.36		0.0303457	0.131033
1.38983	1.50061	1.36		0.0298252	0.140608
2.04138	2.0691	1.96		0.0813794	0.109098
1.94935	2.08697	1.96		0.0106505	0.126969
2.07743	1.88676	1.96		0.117435	0.0732371
			dE	6.81874	6.43489
			Average	0.158575	0.149649
4 for compound with R2=CHO
4 for compound with R2=CH3

## Sheet: HNMR_Compound_5
5	5'	Exp		5	5'
2.16057	2.09443	2.17		0.00943468	0.0755658
1.56685	1.50833	1.51		0.0568465	0.00166619
1.71585	1.72702	1.62		0.0958475	0.107018
1.96808	1.98009	1.88		0.0880843	0.100092
3.7219	3.78999	3.68		0.0419	0.10999
1.69374	1.72331	1.55		0.143742	0.173313
2.15729	2.09919	2.17		0.0127135	0.0708051
1.16773	1.10382	1.16		0.00772855	0.0561757
1.46226	1.3476	1.73		0.267736	0.382402
1.84529	2.00273	1.8		0.0452873	0.202725
1.15816	1.03673	1.16		0.00184047	0.123273
1.65806	1.63961	1.62		0.0380596	0.0196122
4.45072	4.32386	4.34		0.110716	0.0161447
2.70479	2.42698	2.32		0.384788	0.106977
1.75007	1.88731	1.89		0.139929	0.00268981
3.22515	3.35087	3.11		0.115147	0.240867
2.11217	2.18213	2.18		0.0678276	0.00212663
1.49957	1.43419	1.27		0.229573	0.164187
5.99968	5.93169	5.85		0.149684	0.0816854
1.11062	1.29066	0.96		0.150618	0.330658
0.861879	0.790354	0.96		0.098121	0.169646
0.916551	0.848603	0.96		0.0434491	0.111397
0.687608	0.775854	1.02		0.332392	0.244146
1.37584	1.30641	1.02		0.35584	0.286412
0.825817	0.753385	1.02		0.194183	0.266615
2.50954	2.6109	2.57		0.0604592	0.0408956
2.76005	2.75293	2.65		0.110053	0.102934
2.12101	2.37414	2.33		0.208987	0.0441443
3.05375	2.53411	2.33		0.723751	0.204109
6.57668	7.13073	6.8		0.223319	0.330734
2.17301	1.95843	1.84		0.333009	0.118433
1.76732	1.82103	1.84		0.0726815	0.0189707
1.85789	1.93036	1.84		0.017895	0.0903649
1.17178	1.17857	0.92		0.251783	0.258568
0.726417	0.747832	0.92		0.193583	0.172168
0.761747	0.739308	0.92		0.158253	0.180692
1.12085	1.64787	1.41		0.289152	0.237872
1.49512	1.27722	1.41		0.0851157	0.132783
1.48899	1.27525	1.41		0.0789911	0.13475
2.0427	2.02347	1.98		0.0626984	0.0434729
2.18855	2.15825	1.98		0.208547	0.178246
1.81225	1.86441	1.98		0.167747	0.115585
			dE	6.42751	5.85091
			Average	0.153036	0.139307
5 for compound with R2=COOH
5' for compound with R2=CH3
